# Supplementary material for: A new subspecies of Nitokra affinis Gurney, 1927 (Copepoda, Harpacticoida) from the Caribbean coast of Colombia
Source: Zookeys. 2014 Feb 6;(378):1–15. doi: 10.3897/zookeys.378.6695 (PMC3935425; doi:10.3897/zookeys.378.6695)
Supplement: XML Treatment for Nitokra affinis colombiensis [file zookeys.378.6695-treatment1.xml]

<!DOCTYPE tp:taxon-treatment
  PUBLIC "-//TaxonX//DTD Taxonomic Treatment Publishing DTD v0 20100105//EN" "tax-treatment-NSO.dtd">
<tp:taxon-treatment xmlns:tp="http://www.plazi.org/taxpub"><tp:treatment-meta><mixed-citation publication-type="journal"><person-group><name><surname>Fuentes-Reinés</surname><given-names>Juan M.</given-names></name><name><surname>Suárez-Morales</surname><given-names>Eduardo</given-names></name></person-group><article-title>A new subspecies of <italic>Nitokra affinis</italic> Gurney, 1927 (Copepoda, Harpacticoida) from the Caribbean coast of Colombia</article-title><source>Zookeys</source><day>6</day><month>2</month><year>2014</year><volume>2014</volume><issue>378</issue><fpage>1</fpage><lpage>15</lpage><pub-id pub-id-type="doi">10.3897/zookeys.378.6695</pub-id></mixed-citation></tp:treatment-meta><tp:nomenclature><tp:taxon-name>
                            <tp:taxon-name-part taxon-name-part-type="genus">Nitokra</tp:taxon-name-part>
                            <tp:taxon-name-part taxon-name-part-type="species">affinis</tp:taxon-name-part>
                            <tp:taxon-name-part taxon-name-part-type="subspecies">colombiensis</tp:taxon-name-part>
                            <object-id xmlns:xlink="http://www.w3.org/1999/xlink" content-type="zoobank" xlink:type="simple">http://zoobank.org/B6610CBE-C007-4B2A-A2B6-3EE5ADF4BDD6</object-id>
                            <object-id xmlns:xlink="http://www.w3.org/1999/xlink" xlink:type="simple">http://species-id.net/wiki/Nitokra_affinis_colombiensis</object-id>
                        </tp:taxon-name><tp:taxon-status xmlns:xlink="http://www.w3.org/1999/xlink" xlink:type="simple">ssp. n.</tp:taxon-status></tp:nomenclature><tp:treatment-sec sec-type="Material examined"><title>Material examined.</title><p>One female holotype (UARC133M) and one male allotype (UARC134M), ethanol-preserved. Paratypes: one female (UARC142M-147M) and one male (UARC136M-141M), plus two females and two males (UARC135M). Additional material: Six adult females, four adult males in authors’ (JF-R) personal collection. Two adult females, two adult males from same locality and date (ECO-CHZ-09088).</p></tp:treatment-sec><tp:treatment-sec sec-type="Type locality"><title>Type locality.</title><p>Laguna Navío Quebrado, La Guajira, Colombia (<named-content xmlns:xlink="http://www.w3.org/1999/xlink" content-type="dwc:verbatimCoordinates" xlink:type="simple">11°25'N, 73°5'W</named-content>).</p></tp:treatment-sec><tp:treatment-sec sec-type="Female"><title>Female.</title><p>Habitus in lateral view as in <xref ref-type="fig" rid="F1">Figure 1A</xref>. Body subcylindrical, tapering posteriorly, total body length measured from tip of rostrum to posterior margin of caudal rami ranging from 588 to 714 μm (average 660 μm, <!--PageBreak--><italic>n</italic> = 6; holotype: 700 μm). Rostrum subtriangular with 2 sensilla and apical rostral projection which is about half the length of rostrum (<xref ref-type="fig" rid="F3">Fig. 3H</xref>). Genital double-somite distinct dorsally and laterally, with partial ventral suture (<xref ref-type="fig" rid="F2">Fig. 2A, B</xref>). Anterior ventral surface of genital somite with incomplete rows of spinules on medial outer surface, distal row of spinules and pair of sensilla. Succeeding urosomite with dorsal incomplete row of spinules on medial surface and distal row of spinules covering lateral margin and only part of ventral margin (<xref ref-type="fig" rid="F2">Fig. 2A, B</xref>); same somite with ventral curved row of minute spinules on central surface, incomplete row on medial outer margin and 2 sensilla on posterior margin. Preanal somite with similar ornamentation pattern except for spinules encircling posterior margin of somite, absence of curved row on ventral surface and additional row of minute spinules. Anal somite with ventral and dorsal rows of spinules along posterior margin bordering insertion of caudal rami; anal operculum semicircular, ornamented with 14–20 large spinules, flanked by 2 sensilla and rows of minute spinules (<xref ref-type="fig" rid="F1">Figs 1C</xref>, <xref ref-type="fig" rid="F2">2B</xref>). Caudal ramus short, subquadrate, with rounded margins, armed with 6 setae, seta I small, seta II as long as seta I, seta III on distal outer position, about 1.5 times as long as setae I and II. Setae IV and V thick, long, the former being longest; seta VI slightly longer than seta III. Dorsal seta VII uniarticulate at base. Ramus ornamented with spinules at insertion of setae (<xref ref-type="fig" rid="F1">Figs 1F</xref>, <xref ref-type="fig" rid="F2">2A, B</xref>).</p><fig id="F1" position="float" orientation="portrait"><label>Figure 1.</label><caption><p><italic><tp:taxon-name>Nitokra affinis colombiensis</tp:taxon-name></italic> ssp. n., from northern Colombia. <bold>A</bold> adult female, habitus, lateral view <bold>B</bold> adult male, habitus, lateral view <bold>C</bold> female, anal somite showing ornamentation of anal operculum <bold>D</bold> male, urosome, ventral view <bold>E</bold> male, third urosomite, ventral view <bold>F</bold> male, caudal rami, ventral view. Scale bars: <bold>A, B</bold> = 100 μm, <bold>C, E, F</bold> = 10 μm, <bold>D</bold> = 50 μm.</p></caption><graphic xmlns:xlink="http://www.w3.org/1999/xlink" xlink:href="ZooKeys-378-001-g001.jpg" position="float" orientation="portrait" xlink:type="simple"/></fig><fig id="F2" position="float" orientation="portrait"><label>Figure 2.</label><caption><p><italic><tp:taxon-name>Nitokra affinis colombiensis</tp:taxon-name></italic> ssp. n., from northern Colombia. <bold>A</bold> female, urosome, ventral view showing genital field and P6 <bold>B</bold> same, dorsal view, showing genital field and sixth leg plate, arrowed <bold>C</bold> male, urosome, lateral view showing P5 and P6 plate <bold>D</bold> same, ventral view <bold>E</bold> male, detail of ornamentation of anal operculum. Scale bars: <bold>A–D</bold> = 100 μm, <bold>E</bold> = 10 μm.</p></caption><graphic xmlns:xlink="http://www.w3.org/1999/xlink" xlink:href="ZooKeys-378-001-g002.jpg" position="float" orientation="portrait" xlink:type="simple"/></fig><!--PageBreak--><!--PageBreak--><p><italic>Antennule</italic>. 8-segmented, second segment about 1.5 longer than first and third segments, aesthetasc on fourth segment reaching well beyond distal end of terminal segment (<xref ref-type="fig" rid="F3">Fig. 3A</xref>). Second segment longest, about 1.5 times as long as third segment and 2.1 times longer than preceding first segment. Fourth segment about as long as third segment. Armature as follows: 1(1), 2(7), 3(7), 4(3+aes), 5(2), 6(3), 7(3), 8(7).</p><fig id="F3" position="float" orientation="portrait"><label>Figure 3.</label><caption><p><italic><tp:taxon-name>Nitokra affinis colombiensis</tp:taxon-name></italic> ssp. n., adult female from northern Colombia. <bold>A</bold> antennule <bold>B</bold> antenna <bold>C</bold> mandible blade <bold>D</bold> mandibular palp <bold>E</bold> maxillule <bold>F</bold> maxilla <bold>G</bold> maxilliped <bold>H</bold> rostrum with rostral process. Scale bars: <bold>A–G</bold> = 50 μm, H = 10 μm.</p></caption><graphic xmlns:xlink="http://www.w3.org/1999/xlink" xlink:href="ZooKeys-378-001-g003.jpg" position="float" orientation="portrait" xlink:type="simple"/></fig><!--PageBreak--><!--PageBreak--><p><italic>Antenna</italic>. Basis with group of 5 unequal spiniform setae, first endopodal segment subrectangular, smooth, second endopodal segment with subdistal row of spinules on inner margin, with 2 lateral inner spines and 6 distal elements, outermost two of them basally fused at insertion. Exopod one-segmented with 3 setae, 2 pinnate and 1 smooth seta (<xref ref-type="fig" rid="F3">Fig. 3B</xref>).</p><!--PageBreak--><p><italic>Mandible</italic>. Gnathobase with 5 large teeth, and long dorsal seta ornamented with short spinules (<xref ref-type="fig" rid="F3">Fig. 3C</xref>). Mandibular palp 2-segmented, first segment (basis) with 2 setae. Endopodal segment with 1 short lateral and 4 long apical setae (<xref ref-type="fig" rid="F3">Fig. 3D</xref>).</p><p><italic>Maxillule</italic>. Arthrite of praecoxa ornamented with group of subequal spinules, arthrite armed with 2 subdistal setae and 4 distal elements. Coxal endite with 2 setae. Basis with 4 setae; exopod 1-segmented, with 2 setae, one slender, the other thicker, distally serrate (<xref ref-type="fig" rid="F3">Fig. 3E</xref>).</p><p><italic>Maxilla</italic>. Syncoxa naked, with 2 endites, proximalmost with single, slender modified element with distal tuft of setules and with short proximal seta; second endite with 2 unequal setae. Allobasis forming strong serrate claw with 2 accessory setae on proximal position (<xref ref-type="fig" rid="F3">Fig. 3F</xref>).</p><p><italic>Maxilliped</italic>. Subchelate. Syncoxa with single seta on inner distal corner, basis unarmed, with longitudinal patch of spinules. Endopod drawn into long and slender lightly serrate claw with 2 short accessory setae (<xref ref-type="fig" rid="F3">Fig. 3G</xref>).</p><p><italic>P1</italic>. Coxa with outer row of slender spinules. Basis with spinules bordering insertion of exopodal and endopodal rami, inner basipodal spine short, stout, reaching 1/3 of length of first endopodal segment. Outer basipodal spine short, stout, spinulated. EXP and ENP 3-segmented. Exopodal ramus shorter than first endopodal segment. Third exopodal segment with 2 apical geniculate setae. First endopodal segment about 2.9 longer than its width; third endopodal segment with terminal claw, the latter about 1.5 times as long as segment (<xref ref-type="fig" rid="F4">Fig. 4A</xref>).</p><fig id="F4" position="float" orientation="portrait"><label>Figure 4.</label><caption><p><italic><tp:taxon-name>Nitokra affinis colombiensis</tp:taxon-name></italic> ssp. n., adult female from northern Colombia. <bold>A</bold> first swimming leg (P1) <bold>B</bold> second swimming leg (P2) <bold>C</bold> third swimming leg (P3) <bold>D</bold> fourth swimming leg (P4) showing modified pectinate element (arrowed). Scale bars: <bold>A–D</bold>= 50 μm.</p></caption><graphic xmlns:xlink="http://www.w3.org/1999/xlink" xlink:href="ZooKeys-378-001-g004.jpg" position="float" orientation="portrait" xlink:type="simple"/></fig><!--PageBreak--><p><italic>P2</italic>. Coxa with outer row of slender spinules. Basipod with 2 groups of spinules, as figured. Exopod and endopod 3-segmented. Exopod endopod equally long. First exopodal segment without inner seta, second and third exopodal segments with inner seta. Exopod without modified setae, outer margin of exopodal segments spinulated. Endopod 3-segmented, outer margin of segments ornamented with spinules (<xref ref-type="fig" rid="F4">Fig. 4B</xref>).</p><p><italic>P3</italic>. Coxa with outer row of slender spinules. Basipod with spinules only at insertion of outer basipodal seta. Exopodal and endopodal rami as in P2 except for shorter apical spiniform element (arrowed in <xref ref-type="fig" rid="F4">Fig. 4C</xref>) and endopod slightly shorter than exopod (<xref ref-type="fig" rid="F4">Fig. 4C</xref>).</p><p><italic>P4</italic>. Coxa with outer row of slender spinules. Basipod as in P3. EXP longer than ENP (<xref ref-type="fig" rid="F4">Fig. 4D</xref>). Middle inner seta of EXP3 thicker and longer than adjacent setae (arrowed in <xref ref-type="fig" rid="F4">Fig. 4D</xref>).</p><p><italic>P5</italic>. EXP subrectangular, about 1.66 longer than it is width, with 6 setae. Relative length of exopodal setae from inner to outer element as follows: 0.81, 1.00, 0.18, 0.38, 0.18, 0.56. Endopodal lobe quadrate, reaching almost halflength of EXP, with 5 spinulose setae, outermost being longest; relative length of setae from inner to outer elements as follows: 0.32, 0.37; 0.43, 1, 0.46 (<xref ref-type="fig" rid="F6">Fig. 6A</xref>).</p><p>Armature formula of female P1-P5 as follows:</p><table-wrap position="anchor" orientation="portrait"><table id="T1"><tbody><tr><th rowspan="1" colspan="1"/><th rowspan="1" colspan="1">P1</th><th rowspan="1" colspan="1">P2</th><th rowspan="1" colspan="1">P3</th><th rowspan="1" colspan="1">P4</th><th rowspan="1" colspan="1">P5</th></tr><tr><td rowspan="1" colspan="1">EXP</td><td rowspan="1" colspan="1">I-0;I-1;III,2,0</td><td rowspan="1" colspan="1">I-0;I-1;III,I,1,2</td><td rowspan="1" colspan="1">I-0;I-1;III,I,1,2</td><td rowspan="1" colspan="1">I-0;I-1;III,I,1,3</td><td rowspan="1" colspan="1">6</td></tr><tr><td rowspan="1" colspan="1">ENP</td><td rowspan="1" colspan="1">0-1; 0-1;I,2,0</td><td rowspan="1" colspan="1">0-1;0-1;I,2,1</td><td rowspan="1" colspan="1">0-1;0-1;I,2,2</td><td rowspan="1" colspan="1">0-1;0-1;I,2,2</td><td rowspan="1" colspan="1">5</td></tr></tbody></table></table-wrap><!--PageBreak--><p><italic>P6</italic>. Represented by narrow plate with subdistal lobe-like process marked by a notch (arrowed in <xref ref-type="fig" rid="F2">Fig. 2A</xref>); plate bearing 3 elements, 2 equal slender setae and outer small spinulated seta (<xref ref-type="fig" rid="F6">Fig. 6B</xref>).</p></tp:treatment-sec><tp:treatment-sec sec-type="Male"><title>Male.</title><p>Smaller than female, habitus in lateral view as in figure 1B. Total body length ranging from 518 to 574 μm (mean, 546 μm; <italic>n</italic> = 4; allotype: 518 μm). Ornamentation of urosomites resembling that of female except for position of rows of minute spinules on ventral surface of genital and preanal somites (<xref ref-type="fig" rid="F2">Fig. 2C, D</xref>). Anal somite with row of small spinules on posterior margin at insertion of caudal rami. (<xref ref-type="fig" rid="F1">Figs 1D, E</xref>, <xref ref-type="fig" rid="F2">2C, D</xref>). Rostrum, antennae and mouthparts as in female.</p><p><italic>P1</italic>. As in female except for an additional row of spinules on the coxa, presence of small slender seta and 1 geniculate apical seta (arrowed in <xref ref-type="fig" rid="F5">Fig. 5A</xref>), instead of 2 on ENP3, slenderer ENP1, and dimorphic modified inner basipodal spine (<xref ref-type="fig" rid="F5">Fig. 5A, B</xref>).</p><fig id="F5" position="float" orientation="portrait"><label>Figure 5.</label><caption><p><italic><tp:taxon-name>Nitokra affinis colombiensis</tp:taxon-name></italic> ssp. n., adult male from northern Colombia. <bold>A</bold> first swimming leg (P1) <bold>B</bold> modified inner basipodal spine of P1 <bold>C</bold> second swimming leg (P2) <bold>D</bold> third swimming leg (P3) <bold>E</bold> fourth swimming leg (P4). Scale bars: <bold>A, C–E</bold> = 50 μm, <bold>B</bold> = 10 μm.</p></caption><graphic xmlns:xlink="http://www.w3.org/1999/xlink" xlink:href="ZooKeys-378-001-g005.jpg" position="float" orientation="portrait" xlink:type="simple"/></fig><p><italic>P2-P4</italic>. As in female (<xref ref-type="fig" rid="F5">Fig. 5C-E</xref>), including thickened middle inner seta of EXP3 (arrowed in <xref ref-type="fig" rid="F5">Fig. 5E</xref>) which is relatively shorter than in female.</p><p><italic>P5</italic>. EXP subquadrate, armed with 6 setae, distal innermost being longest, reaching midlength of fourth urosomite (<xref ref-type="fig" rid="F2">Fig. 2C, D</xref>). Baseoendopod with 3 unequally long setae, middle one longest, about twice as long as the other two (<xref ref-type="fig" rid="F6">Fig. 6C</xref>).</p><fig id="F6" position="float" orientation="portrait"><label>Figure 6.</label><caption><p><italic><tp:taxon-name>Nitokra affinis colombiensis</tp:taxon-name></italic> ssp. n. from northern Colombia. Adult female: <bold>A</bold> fifth leg <bold>B</bold> sixth leg. Male: <bold>C</bold> fifth leg <bold>D</bold> sixth leg. Scale bars: <bold>A, C</bold> = 50 μm; <bold>B, D</bold> = 10 μm.</p></caption><graphic xmlns:xlink="http://www.w3.org/1999/xlink" xlink:href="ZooKeys-378-001-g006.jpg" position="float" orientation="portrait" xlink:type="simple"/></fig><p><italic>P6</italic>. With 2 unequal seta, inner one three times longer than outer seta (<xref ref-type="fig" rid="F6">Figure 6D</xref>). Caudal rami as in female (<xref ref-type="fig" rid="F2">Fig. 2C, D</xref>).</p><p>Variability. One male with 2 elements (instead of3) on ENP3 of P1.</p></tp:treatment-sec><tp:treatment-sec sec-type="Etymology"><title>Etymology.</title><p>The new subspecies is named after Colombia, the country from which it was first discovered.</p></tp:treatment-sec><tp:treatment-sec sec-type="Habitat"><title>Habitat.</title><p>The estuary Laguna Navío Quebrado has a surface area of 10.7 km<sup>2</sup>; it is characterized by the presence of an oyster bank in the limnetic area and vegetation (mangrove and beds of macrophytes) in the littoral zone. Water temperature ranged between 28 and 31 °C, salinity between 0-28 psu, and pH values were 7.8–8.3.</p></tp:treatment-sec></tp:taxon-treatment>
